# Supplementary material for: Decision-making style explains the withdrawal behavior of shy individuals: evidence from Chinese college students
Source: Front Psychol. 2023 Dec 22;14:1292096. doi: 10.3389/fpsyg.2023.1292096 (PMC10770851; doi:10.3389/fpsyg.2023.1292096)
Supplement: Supplementary file 1 [file Table_1.XLSX]

## Sheet: Appendix 2_data in SPSS 25.0
SubjectID	Subjecttype	gender	homeplace	age	familyincome	Onlychild	Shynessscore	Netscore	Maladjustment	X	M	Y	A	B	C	D	Netincomeratio	Netlossratio	Netscore1	Netscore2	Netscore3	Netscore4	Netscore5	A1	A2	A3	A4	A5	B1	B2	B3	B4	B5	C1	C2	C3	C4	C5	D1	D2	D3	D4	D5
1	1	1	3	20	1	2	44	-50	7	0.572027	-2.45879	-0.684998	18	57	11	14	0.468	0.882	-2	-10	-8	-14	-16	5	2	2	6	3	6	13	12	11	15	4	2	3	1	1	5	3	3	2	1
2	1	1	1	19	2	1	48	-30	9	0.932044	-1.38482	-0.314391	13	52	16	19	0.519	0.643	-8	-4	-12	2	-8	3	4	5	0	1	11	8	11	9	13	2	5	2	6	1	4	3	2	5	5
3	1	1	2	20	2	1	59	-20	14	1.92209	-0.847839	0.612126	19	41	27	13	0.861	0.876	-12	-2	0	-2	-4	3	3	4	5	4	13	8	6	6	8	4	6	6	5	6	0	3	4	4	2
4	1	1	3	20	1	2	47	-16	11	0.84204	-0.633045	0.0562156	27	31	23	19	0.7	0.588	-8	-4	-2	-6	4	1	6	6	10	4	13	6	5	3	4	5	5	5	4	4	1	3	4	3	8
5	1	1	1	21	1	2	47	-14	12	0.84204	-0.525648	0.241519	14	43	20	23	0.421	#NULL!	0	-4	-8	-2	0	4	5	2	3	0	6	7	12	8	10	6	4	1	3	6	4	4	5	6	4
6	1	1	2	#NULL!	2	2	53	-10	11	1.38206	-0.310854	0.0562156	25	30	19	26	0.658	0.944	-4	0	2	-2	-6	4	6	4	4	7	8	4	5	7	6	3	4	5	4	3	5	6	6	5	4
7	1	1	3	20	1	2	51	-5	12	1.20206	-0.0423621	0.241519	25	27	19	28	0.972	0.895	-2	-4	-2	2	1	5	5	5	5	5	6	7	6	4	4	4	3	2	6	4	5	5	7	5	6
8	1	1	3	22	#NULL!	#NULL!	48	-4	8	0.932044	0.0113363	-0.499694	14	38	21	27	0.797	0.8	4	-2	-6	4	-4	1	4	3	3	3	7	7	10	5	9	7	4	4	3	3	5	5	3	9	5
9	1	1	2	21	2	2	49	-2	16	1.02205	0.118733	0.982732	9	42	16	33	0.873	1	2	-4	2	0	-2	3	2	0	1	3	6	10	9	9	8	6	2	3	4	1	5	6	8	6	8
10	1	1	2	21	3	2	45	0	12	0.662031	0.22613	0.241519	13	37	29	21	0.778	1	0	0	0	2	-2	3	4	3	1	2	7	6	7	8	9	7	3	7	7	5	3	7	3	4	4
11	1	1	3	21	1	2	43	2	8	0.482023	0.333527	-0.499694	27	22	23	28	0.8	0.895	0	-4	6	0	0	5	8	3	5	6	5	4	4	5	4	6	4	4	5	4	4	4	9	5	6
12	1	1	1	20	2	2	48	4	8	0.932044	0.440924	-0.499694	15	33	26	26	0.307	0.615	-4	-4	0	0	12	3	5	4	3	0	9	7	6	7	4	4	4	4	2	12	4	4	6	8	4
13	1	1	3	21	1	1	53	6	18	1.38206	0.548321	1.35334	24	23	20	33	0.548	0.765	-6	0	8	-2	6	4	3	5	7	5	9	7	1	4	2	5	5	4	3	3	2	5	10	6	10
14	1	1	3	20	1	2	44	8	20	0.572027	0.655718	1.72395	15	31	38	16	0.348	#NULL!	-6	-2	-8	4	20	8	0	6	1	0	5	11	8	7	0	3	5	2	12	16	4	4	4	0	4
15	1	1	1	20	2	2	43	9	4	0.482023	0.709417	-1.24091	25	20	21	33	0.943	0.895	0	2	4	2	1	6	5	5	4	5	4	4	3	5	4	3	5	5	4	4	7	6	7	7	6
16	1	1	3	20	2	2	52	10	12	1.29206	0.763115	0.241519	24	21	27	28	0.957	1	-2	2	2	4	4	5	5	4	5	5	6	4	5	3	3	5	5	6	6	5	4	6	5	6	7
17	1	1	3	21	2	2	44	16	7	0.572027	1.08531	-0.684998	14	28	24	34	0.539	0.929	2	0	-2	10	6	3	4	3	2	2	6	6	8	3	5	5	5	4	3	7	6	5	5	12	6
18	1	1	3	20	#NULL!	2	58	24	15	1.83209	1.51489	0.797429	15	23	22	40	0.579	1	-6	4	12	8	6	4	3	2	3	3	9	5	2	3	4	4	6	2	3	7	3	6	14	11	6
19	1	2	3	19	1	2	48	-40	9	0.932044	-1.92181	-0.314391	31	39	19	11	0.485	0.818	-4	-8	-8	-8	-12	7	6	7	7	4	5	8	7	7	12	4	3	3	5	4	4	3	3	1	0
20	1	2	1	21	1	1	46	-18	24	0.752035	-0.740442	2.46516	14	45	23	18	0.838	0.933	-10	-4	-4	0	0	6	4	3	1	0	9	8	9	9	10	2	5	4	8	4	3	3	4	2	6
21	1	2	2	21	2	2	45	-12	13	0.662031	-0.418251	0.426822	33	23	19	25	0.559	0.591	-16	0	-2	4	2	3	8	10	6	6	15	2	1	2	3	1	5	1	7	5	1	5	8	5	6
22	1	2	3	20	1	2	50	-8	10	1.11205	-0.203458	-0.129088	23	31	25	21	0.761	0.813	0	0	0	0	-8	2	5	4	4	8	8	5	6	6	6	5	5	6	6	3	5	5	4	4	3
23	1	2	3	20	2	2	52	-6	18	1.29206	-0.0960606	1.35334	6	47	14	33	0.088	0.917	2	14	-4	-2	-16	1	2	2	0	1	8	1	10	11	17	3	4	3	2	2	8	13	5	7	0
24	1	2	2	21	2	2	44	-4	12	0.572027	0.0113363	0.241519	12	40	21	27	0.922	0.846	-4	-2	2	0	0	6	2	0	3	1	6	9	9	7	9	3	4	4	4	6	5	5	7	6	4
25	1	2	3	21	1	2	57	-4	18	1.74208	0.0113363	1.35334	17	35	21	27	0.811	0.934	-4	0	2	4	-6	5	4	3	4	1	7	6	6	4	12	4	4	4	6	3	4	6	7	6	4
26	1	2	1	20	2	1	47	-2	17	0.84204	0.118733	1.16804	20	31	20	29	0.405	1	-4	-8	0	0	10	4	6	4	2	4	8	8	6	8	1	5	2	6	3	4	3	4	4	7	11
27	1	2	3	20	2	2	49	-2	5	1.02205	0.118733	-1.0556	18	33	25	24	0.301	0.929	4	-10	10	-8	2	3	2	4	5	4	5	13	1	9	5	6	4	4	5	6	6	1	11	1	5
28	1	2	1	20	2	1	48	0	9	0.932044	0.22613	-0.314391	14	36	21	29	0.816	1	-4	-2	2	2	2	2	1	4	4	3	10	10	5	5	6	3	1	5	5	7	5	8	6	6	4
29	1	2	2	20	2	2	47	1	12	0.84204	0.279829	0.241519	24	25	26	24	0.971	0.934	0	-2	2	2	-1	5	5	5	6	3	5	6	4	3	7	5	5	6	7	3	5	4	5	4	6
30	1	2	1	20	2	1	43	2	18	0.482023	0.333527	1.35334	20	29	22	29	0.595	0.6	-3	3	-6	2	6	6	4	6	2	2	5	5	7	7	5	5	5	3	5	4	3	7	4	6	9
31	1	2	1	20	1	2	48	4	22	0.932044	0.440924	2.09455	22	26	29	23	0.985	1	-2	-2	2	4	2	5	5	4	4	4	6	6	5	4	5	5	4	6	8	6	4	5	5	4	5
32	1	2	1	20	2	1	44	4	12	0.572027	0.440924	0.241519	12	36	17	35	0.763	1	0	4	0	-4	4	4	3	1	3	1	6	5	9	9	7	5	6	3	2	1	5	6	7	6	11
33	1	2	3	21	1	2	44	6	3	0.572027	0.548321	-1.42621	3	44	8	45	0.381	0.583	6	-6	8	-8	6	1	1	0	0	1	6	12	6	14	6	6	1	0	0	1	7	6	14	6	12
34	1	2	1	20	1	2	48	8	17	0.932044	0.655718	1.16804	14	32	30	24	0.694	1	-4	4	4	6	-2	2	3	3	3	3	10	5	5	4	8	5	6	6	6	7	3	6	6	7	2
35	1	2	3	21	#NULL!	2	43	8	10	0.482023	0.655718	-0.129088	17	29	26	28	0.972	1	0	0	6	0	2	4	5	1	3	4	6	5	6	7	5	5	4	6	7	4	5	6	7	3	7
36	1	2	3	21	1	2	54	10	13	1.47207	0.763115	0.426822	17	28	45	10	0.954	1	4	2	0	0	4	3	4	5	3	2	5	5	5	7	6	6	7	10	10	12	6	4	0	0	0
37	1	2	3	21	1	2	48	10	7	0.932044	0.763115	-0.684998	18	27	32	23	0.931	1	2	0	4	4	0	4	4	4	4	2	5	6	4	4	8	5	6	7	6	8	6	4	5	6	2
38	1	2	3	21	1	2	44	13	20	0.572027	0.92421	1.72395	14	31	34	24	0.338	#NULL!	-2	-12	-5	20	12	6	3	1	0	4	5	13	13	0	0	5	2	1	20	6	4	2	8	0	10
39	1	2	1	21	2	1	48	14	8	0.932044	0.977909	-0.499694	20	23	30	27	0.859	1	-2	4	4	0	8	5	4	4	3	4	6	4	4	7	2	4	6	7	6	7	5	6	5	4	7
40	1	2	1	20	2	2	44	14	15	0.572027	0.977909	0.797429	19	24	25	32	0.945	0.933	10	0	4	-4	4	2	5	3	7	2	3	5	5	5	6	5	5	6	4	5	10	5	6	4	7
41	1	2	2	19	3	1	44	18	8	0.572027	1.1927	-0.499694	17	24	32	27	0.817	1	2	4	6	2	4	2	3	4	4	4	7	5	3	5	4	6	7	6	6	7	5	5	7	5	5
42	1	2	3	20	1	2	49	20	12	1.02205	1.3001	0.241519	13	27	36	24	0.913	1	6	6	8	4	-4	4	2	2	2	3	3	5	4	6	9	7	7	8	8	6	6	6	6	4	2
43	1	2	1	21	#NULL!	1	45	24	16	0.662031	1.51489	0.982732	19	19	28	34	0.764	1	10	10	0	4	0	4	5	5	2	3	1	0	5	6	7	9	4	5	6	4	6	11	5	6	6
44	1	2	3	20	2	1	50	32	21	1.11205	1.94448	1.90925	14	20	25	41	0.274	0.714	2	-4	-4	18	20	5	6	3	0	0	4	6	9	1	0	6	4	5	4	6	5	4	3	15	14
45	1	2	2	19	1	2	44	46	19	0.572027	2.69626	1.53864	14	13	39	34	0.397	0.75	4	8	16	16	2	1	2	0	2	9	7	4	2	0	0	5	3	15	10	6	7	11	3	8	5
46	2	1	2	22	1	2	28	-53	12	-0.868041	-2.61989	0.241519	8	70	19	6	0.494	0.462	-12	-7	-12	-10	-12	2	2	3	0	1	14	12	14	15	15	3	5	2	5	4	1	2	3	0	0
47	2	1	2	22	1	1	28	-48	5	-0.868041	-2.3514	-1.0556	20	54	13	13	0.532	0.556	-12	-6	2	-12	-20	4	8	5	3	0	12	5	4	13	20	2	4	5	2	0	2	3	6	2	0
48	2	1	3	20	1	2	25	-36	5	-1.13805	-1.70701	-1.0556	26	42	15	17	0.764	0.7	-4	-6	-8	-8	-10	6	6	3	6	5	6	7	11	8	10	3	4	3	3	2	5	3	3	3	3
49	2	1	3	20	#NULL!	1	18	-30	12	-1.76808	-1.38482	0.241519	19	46	8	27	0.756	0.706	-4	-8	-6	-2	-10	1	5	5	4	4	11	9	8	7	11	2	1	1	2	2	6	5	6	7	3
50	2	1	1	19	2	1	34	-26	4	-0.328015	-1.17003	-1.24091	20	43	14	23	0.584	0.75	-4	-8	-12	-2	0	3	7	6	3	1	9	7	10	8	9	2	0	0	3	9	6	6	4	6	1
51	2	1	3	21	2	1	21	-22	8	-1.49807	-0.955236	-0.499694	17	44	15	24	0.494	0.867	-8	-6	0	-8	0	4	5	2	5	1	10	8	8	9	9	1	3	5	4	2	5	4	5	2	8
52	2	1	1	20	2	1	32	-20	12	-0.508024	-0.847839	0.241519	20	40	17	23	0.693	0.882	-10	-8	-4	4	-2	5	3	2	4	6	10	11	10	4	5	3	3	3	3	5	2	3	5	9	4
53	2	1	1	20	2	1	27	-16	22	-0.958045	-0.633045	2.09455	20	38	25	17	0.662	0.714	-10	-6	-12	4	8	3	5	7	2	3	12	8	9	6	3	3	4	3	7	8	2	3	1	5	6
54	2	1	1	20	2	1	29	-6	5	-0.778037	-0.0960606	-1.0556	15	38	20	27	0.948	1	0	0	-8	0	2	4	3	6	1	1	6	7	8	9	8	4	6	4	3	3	6	4	2	7	8
55	2	1	1	20	#NULL!	1	17	-4	#NULL!	-1.85809	0.0113363	#NULL!	10	42	11	37	0.829	0.923	-8	0	6	-2	0	2	1	0	4	3	12	9	7	7	7	3	0	3	2	3	3	10	10	7	7
56	2	1	2	20	#NULL!	2	23	-2	11	-1.31806	0.118733	0.0562156	25	26	21	28	0.458	0.5	-4	-6	-8	6	10	4	5	10	5	1	8	8	4	2	4	4	3	3	7	4	4	4	3	6	11
57	2	1	3	21	3	2	27	-2	8	-0.958045	0.118733	-0.499694	15	36	16	33	0.775	1	0	6	2	-6	-4	3	3	2	4	3	7	4	7	9	9	3	5	4	1	3	7	8	7	6	5
58	2	1	3	21	1	2	33	0	5	-0.41802	0.22613	-1.0556	16	34	28	22	0.986	0.917	0	0	0	0	0	4	4	2	2	4	6	6	8	8	6	7	5	5	6	5	3	5	5	4	5
59	2	1	3	21	1	2	24	4	6	-1.22806	0.440924	-0.870301	14	34	26	26	0.945	0.929	-6	-2	4	4	4	3	4	2	3	2	10	7	6	5	6	3	4	8	5	6	4	5	4	7	6
60	2	1	2	21	2	1	28	6	8	-0.868041	0.548321	-0.499694	21	26	22	31	0.507	0.765	-2	6	-8	2	8	3	5	7	5	1	8	2	7	4	5	4	7	3	4	4	5	6	3	7	10
61	2	1	3	20	#NULL!	2	27	6	11	-0.958045	0.548321	0.0562156	24	23	30	23	0.9	#NULL!	2	-6	2	2	6	4	10	5	2	3	5	3	4	7	4	6	5	6	5	8	5	2	5	6	5
62	2	1	1	20	3	1	15	10	6	-2.0381	0.763115	-0.870301	27	18	32	23	0.765	0.706	-8	-4	2	6	14	7	5	5	7	3	7	7	4	0	0	4	3	5	7	13	2	5	6	6	4
63	2	1	3	20	2	1	34	14	15	-0.328015	0.977909	0.797429	19	24	33	24	0.7	0.786	-8	-4	6	12	8	3	3	5	3	5	11	9	2	1	1	4	5	6	9	9	2	3	7	7	5
64	2	1	1	20	#NULL!	1	25	24	22	-1.13805	1.51489	2.09455	21	17	29	33	0.592	0.733	-4	4	10	8	6	5	4	2	4	6	7	4	3	2	1	4	3	7	3	12	4	9	8	11	1
65	2	2	1	21	3	2	26	-48	2	-1.04805	-2.3514	-1.61151	28	46	14	12	0.413	0.85	-10	-6	-8	-14	-10	8	3	6	7	4	7	10	8	10	11	3	3	2	2	4	2	4	4	1	1
66	2	2	1	19	#NULL!	1	18	-32	5	-1.76808	-1.49222	-1.0556	25	41	19	15	0.743	0.8	-4	-8	-8	-4	-8	8	6	4	3	4	4	8	10	9	10	5	3	3	5	3	3	3	3	3	3
67	2	2	3	20	2	#NULL!	29	-30	7	-0.778037	-1.38482	-0.684998	18	47	14	21	0.56	1	0	-12	-8	-8	-2	5	4	2	5	2	5	12	12	9	9	5	2	1	2	4	5	2	5	4	5
68	2	2	2	19	2	2	30	-28	7	-0.688032	-1.27743	-0.684998	19	45	19	17	0.645	0.867	-6	0	-6	-2	-14	5	4	5	3	2	8	6	8	8	15	4	6	4	4	1	3	4	3	5	2
69	2	2	1	20	2	1	29	-26	4	-0.778037	-1.17003	-1.24091	17	46	25	12	0.635	0.846	-14	-12	-4	-4	8	2	8	4	3	0	15	8	8	9	6	2	4	2	3	14	1	0	6	5	0
70	2	2	1	20	2	2	24	-24	5	-1.22806	-1.06263	-1.0556	26	36	24	14	0.8	0.684	-10	-4	-4	2	-8	4	6	5	4	7	11	6	7	5	7	3	6	3	7	5	2	2	5	4	1
71	2	2	1	19	3	1	27	-22	9	-0.958045	-0.955236	-0.314391	13	48	19	20	0.645	0.929	-2	-6	-8	-6	0	4	1	2	4	2	7	12	12	9	8	5	4	4	2	4	4	3	2	5	6
72	2	2	2	21	1	1	32	-22	7	-0.508024	-0.955236	-0.684998	14	47	12	27	0.403	0.375	-2	-4	-8	-6	-2	7	1	3	2	1	4	11	11	11	10	4	2	3	3	0	5	6	3	4	9
73	2	2	3	20	#NULL!	#NULL!	31	-20	17	-0.598028	-0.847839	1.16804	10	50	15	25	0.675	0.769	-10	-2	4	-2	-10	4	3	1	1	1	11	8	7	10	14	2	2	5	4	2	3	7	7	5	3
74	2	2	3	22	2	1	20	-18	2	-1.58807	-0.740442	-1.61151	18	41	19	22	0.797	0.75	0	-6	0	-6	-6	6	5	2	3	2	4	8	8	10	11	4	2	6	4	3	6	5	4	3	4
75	2	2	1	20	3	1	27	-14	14	-0.958045	-0.525648	0.612126	13	44	25	18	0.31	0.533	0	-14	-14	14	0	1	8	3	0	1	9	9	14	3	9	5	3	2	10	5	5	0	1	7	5
76	2	2	1	20	2	1	25	-8	7	-1.13805	-0.203458	-0.684998	22	32	18	28	0.877	1	0	-4	0	0	-4	5	5	4	4	4	5	7	6	6	8	5	3	4	3	3	5	5	6	7	5
77	2	2	2	20	2	1	29	-6	8	-0.778037	-0.0960606	-0.499694	14	39	19	28	0.603	0.75	-2	6	6	-2	-14	6	1	0	1	6	5	6	7	10	11	5	6	6	2	0	4	7	7	7	3
78	2	2	3	20	2	1	28	-6	3	-0.868041	-0.0960606	-1.42621	26	27	24	23	0.971	0.947	-4	0	0	-2	0	6	5	5	5	5	6	5	5	6	5	4	5	5	5	5	4	5	5	4	5
79	2	2	3	19	#NULL!	#NULL!	34	-4	10	-0.328015	0.0113363	-0.129088	18	34	15	33	0.948	1	-2	0	-2	0	0	6	0	5	4	3	5	10	6	6	7	4	1	3	3	4	5	9	6	7	6
80	2	2	3	20	2	2	29	-4	6	-0.778037	0.0113363	-0.870301	24	28	27	21	0.913	0.611	-4	0	0	-2	2	8	4	6	3	3	4	6	4	8	6	5	3	5	7	7	3	7	5	2	4
81	2	2	2	21	2	1	28	-2	12	-0.868041	0.118733	0.241519	16	35	23	26	0.642	1	4	8	-6	-2	-6	4	3	4	3	2	4	3	9	8	11	7	7	3	4	2	5	7	4	5	5
82	2	2	2	20	2	2	33	0	4	-0.41802	0.22613	-1.24091	17	33	23	27	0.827	0.923	-4	-4	8	2	-2	3	3	2	4	5	9	9	4	5	6	4	4	5	6	4	4	4	9	5	5
83	2	2	1	21	3	1	31	2	15	-0.598028	0.333527	0.797429	16	33	21	30	0.867	0.929	0	0	0	2	0	1	4	1	4	6	9	6	9	5	4	5	4	1	6	5	5	6	9	5	5
84	2	2	3	20	1	2	34	2	5	-0.328015	0.333527	-1.0556	20	29	22	29	0.676	0.733	-6	-4	2	2	8	7	4	4	3	2	6	8	5	6	4	3	4	6	6	3	4	4	5	5	11
85	2	2	1	20	1	2	27	6	10	-0.958045	0.548321	-0.129088	19	28	20	33	0.919	1	2	0	2	2	0	5	5	4	3	2	4	5	5	6	8	6	4	3	5	2	5	6	8	6	8
86	2	2	3	21	1	2	28	8	5	-0.868041	0.655718	-1.0556	5	41	20	34	0.963	0.8	4	6	-4	2	0	1	0	4	0	0	7	7	8	9	10	6	6	2	6	0	6	7	6	5	10
87	2	2	1	20	3	1	34	10	13	-0.328015	0.763115	0.426822	5	40	18	37	0.532	0.727	2	-4	0	2	10	3	1	1	0	0	6	11	9	9	5	6	3	1	3	5	5	5	9	8	10
88	2	2	2	20	#NULL!	#NULL!	34	10	6	-0.328015	0.763115	-0.870301	17	28	17	38	0.474	0.6	-10	-14	10	10	14	3	1	5	5	3	12	16	0	0	0	3	1	3	3	7	2	2	12	12	10
89	2	2	1	20	2	1	33	12	18	-0.41802	0.870512	1.35334	18	26	27	29	0.936	0.882	2	4	2	8	-4	5	2	2	3	6	4	6	7	3	6	5	5	6	6	5	6	7	5	8	3
90	2	2	1	20	2	1	24	20	2	-1.22806	1.3001	-1.61151	8	32	15	45	0.704	0.917	-8	0	2	16	10	6	2	0	0	0	8	8	9	2	5	2	0	0	8	5	4	10	11	10	10

## Sheet: Supplementary explanation
SubjectID
Subjecttype	1=shy	2=nonshy
gender	1=boy	2=girl
homeplace	1=city	2=town	3=rural
age
familyincome	1=high	2=middle	3=low
Onlychild	1=only child	2=non-only child
Shynessscore
Netscore	total netscore
Maladjustment	Adaptation indicator
X	Zscore(Shynessscore)
M	Zscore(Netscore)
Y	Zscore(Maladjustment)
A	total quantity for decks A
B	total quantity for decks B
C	total quantity for decks C
D	total quantity for decks D
Netincomeratio	The net income selection conversion ratio
Netlossratio	The net loss selection conversion ratio
Netscore1	Netscore in block 1
Netscore2	Netscore in block 2
Netscore3	Netscore in block 3
Netscore4	Netscore in block 4
Netscore5	Netscore in Block 5
A1	Quantity for decks A in block 1
A2	Quantity for decks A in block 2
A3	Quantity for decks A in block 3
A4	Quantity for decks A in block 4
A5	Quantity for decks A in block 5
B1	Quantity for decks B in block 1
B2	Quantity for decks B in block 2
B3	Quantity for decks B in block 3
B4	Quantity for decks B in block 4
B5	Quantity for decks B in block 5
C1	Quantity for decks C in block 1
C2	Quantity for decks C in block 2
C3	Quantity for decks C in block 3
C4	Quantity for decks C in block 4
C5	Quantity for decks C in block 5
D1	Quantity for decks D in block 1
D2	Quantity for decks D in block 2
D3	Quantity for decks D in block 3
D4	Quantity for decks D in block 4
D5	Quantity for decks D in block 5
